# Supplementary material for: Application of Direct Thermal Desorption–Gas Chromatography–Mass Spectrometry for Determination of Volatile and Semi-Volatile Organosulfur Compounds in Onions: A Novel Analytical Approach
Source: Pharmaceuticals (Basel). 2023 May 8;16(5):715. doi: 10.3390/ph16050715 (PMC10220549; doi:10.3390/ph16050715)
Supplement: Supplementary file 1 [file pharmaceuticals-16-00715-s001.zip]

Archive with 1 entries (1 files):
- pharmaceuticals-2297621-supplementary.pdf
